# Supplementary material for: Factors Influencing Mammographic Density in Asian Women: A Retrospective Cohort Study in the Northeast Region of Peninsular Malaysia
Source: Diagnostics (Basel). 2022 Mar 30;12(4):860. doi: 10.3390/diagnostics12040860 (PMC9032698; doi:10.3390/diagnostics12040860)
Supplement: Supplementary file 1 [file diagnostics-12-00860-s001.zip]

Archive with 1 entries (1 files):
- diagnostics-1647193-supplementary.pdf
